# Supplementary material for: Levels and Determinants of COVID-19 Vaccination at a Later Phase among Chinese Older People Aged 60 Years or Older: A Population-Based Survey
Source: Vaccines (Basel). 2023 May 26;11(6):1029. doi: 10.3390/vaccines11061029 (PMC10304556; doi:10.3390/vaccines11061029)
Supplement: Supplementary file 1 [file vaccines-11-01029-s001.zip]

Archive with 1 entries (1 files):
- vaccines-2409193-supplementary.pdf
